# Supplementary material for: Intimate partner psychological violence and children’s sleep difficulties up to 5 years of age: an ELFE birth cohort
Source: Eur J Public Health. 2025 Apr 4;35(5):873–81. doi: 10.1093/eurpub/ckaf037 (PMC12529263; doi:10.1093/eurpub/ckaf037)
Supplement: ckaf037_Supplementary_Data [file ckaf037_supplementary_data.zip]

Archive with 4 entries (3 files):
- ckaf037_Supplementary_Data/
- ckaf037_Supplementary_Data/ejph-2024-12-om-0912-File004.tiff
- ckaf037_Supplementary_Data/ejph-2024-12-om-0912-File005.tiff
- ckaf037_Supplementary_Data/ejph-2024-12-om-0912-File006.docx
